# Supplementary material for: Electrodeposited Carbonyl Functional Polymers as Suitable Supports for Preparation of the First-Generation Biosensors
Source: Sensors (Basel). 2023 Apr 4;23(7):3724. doi: 10.3390/s23073724 (PMC10098923; doi:10.3390/s23073724)
Supplement: Supplementary file 1 [file sensors-23-03724-s001.zip]

Archive with 1 entries (1 files):
- sensors-2271541-supplementary.pdf
